# Supplementary material for: In-situ forming ultra-mechanically sensitive materials for high-sensitivity stretchable fiber strain sensors
Source: Natl Sci Rev. 2024 Apr 30;11(6):nwae158. doi: 10.1093/nsr/nwae158 (PMC11177883; doi:10.1093/nsr/nwae158)
Supplement: nwae158_Supplemental_Files [file nwae158_supplemental_files.zip]

Archive with 6 entries (6 files):
- Movie_S1_Supplementary_Data.mp4
- Movie_S2_Supplementary_Data.mp4
- Movie_S3_Supplementary_Data.mp4
- Movie_S4_Supplementary_Data.mp4
- Movie_S5_Supplementary_Data.mp4
- Supplementary Data-r.docx
